# Supplementary material for: Engineering a T7 bacteriophage to attenuate LPS-driven inflammatory responses during bacteriolysis
Source: Appl Environ Microbiol. 2026 May 4;92(5):e02303-25. doi: 10.1128/aem.02303-25 (PMC13188928; doi:10.1128/aem.02303-25)
Supplement: Supplemental tables — Tables S1 to S3. [file aem.02303-25-s0001.xlsx]

## Sheet: Supplemental Data 1
Supplementary table 1 Primers used in this study
Primer	5' → 3' sequence	Description	Template	Length (bp)	DNA polymerase	Reaction volume (µL)	Annealing temperature (°C)	Annealing time (sec)	Extension time
pRS415-F	TGTCTCATGAGCGGATACATATTTGAATGT	To amplify YAC for capturing PCR products of T7	pRS415	3110	KAPA HiFi Hot Start Ready Mix (KAPABIOSYSTEMS)	25	65	15	1 min 30s
pRS415-R	CCTTGTTCATGTGTGTTCAAAAACGTTATA
T7-pRS415-F	GTGTTACCTTGAGTGTCTCTCTGTGTCCCTTGTCTCATGAGCGGATACATATTTGAATGT	To amplify YAC for capturing T7 genomic DNA	The pRS415-F/pRS415-R amplification product	3170	KAPA HiFi Hot Start Ready Mix	25	65	15	1 min 30s
T7-pRS415-R	GGGGGAACTTTAGGTCCGTACACTGTGAGACCTTGTTCATGTGTGTTCAAAAACGTTATA
pRS415-R-1-30-F	TATAACGTTTTTGAACACACATGAACAAGGTCTCACAGTGTACGGACCTAAAGTTCCCCC	For T7-phoA Primer pairs: pRS415-R-1-30-F and T7-9971-10000-R T7-9960-9989-F and T7-19930-19959-R T7-19920-19949-F and T7-21508-21536-phoA-R T7-TAA-F-3 and T7-phoA-22898-22957-R T7-phoA-22898-22957-F and T7-29970-29999-R T7-29960-29989-F and pRS415-F-38686-38704-R	T7 phage genome	10000	KAPA HiFi Hot Start Ready Mix	25	65	15	5 min
T7-9971-10000-R	TGACTTACCCATACCGGAACCGGAAGTGAC
T7-9960-9989-F	AAGTCATTATGGTCACTTCCGGTTCCGGTA		T7 phage genome	10000	KAPA HiFi Hot Start Ready Mix	25	65	15	5 min
T7-19930-19959-R	CGAGTCAATGAAAGCCTTCGTGTAGCCAAT
T7-19920-19949-F	GCTGGCTGAAATTGGCTACACGAAGGCTTT		T7 phage genome	1640	KAPA HiFi Hot Start Ready Mix	25	65	15	30 s
T7-21508-21536-phoA-R	TGAGTCGTATTAATTTCGTTAGTTACTTAACTCGAGTGCGGCCGCAAGCTTGTCGACGGA
T7-TAA-F-3	TCCGTCGACAAGCTTGCGGCCGCACTCGAGTTAAGTAACTAACGAAATTAATACGACTCA		The TAA-RBS-F-2/ T7-phoA-22898-22957- Ramplification product	1511	KAPA HiFi Hot Start Ready Mix	25	65	15	23 s
T7-phoA-22898-22957-R	GTTTAGAGGCCCCAAGGGGTTAACTAGTTATTTCAGCCCCAGAGCGGCTTTCATGGTGTA
T7-phoA-22898-22957-F	TACACCATGAAAGCCGCTCTGGGGCTGAAATAACTAGTTAACCCCTTGGGGCCTCTAAAC		T7 phage genome	7102	KAPA HiFi Hot Start Ready Mix	25	65	15	3 min 30 s
T7-29970-29999-R	GTCTCCCAAAAGTCCTTGGCGAATGGTTTC
T7-29960-29989-F	AGGCTACGGCGAAACCATTCGCCAAGGACT		T7 phage genome	8775	KAPA HiFi Hot Start Ready Mix	25	65	15	4 min 20 s
pRS415-F-38686-38704-R	ACATTCAAATATGTATCCGCTCATGAGACAAGGGACACAGAGAGACACTCAAGGTAACAC
RBS-phoa-F-1	CCCTCTAGAAATAATTTTGTTTAACTTTAAGAAGGAGATATACATATGCGGACACCAGAA	For PCR product of T7-TAA-RBS-phoa	pUC19-phoa	1356	KAPA HiFi Hot Start Ready Mix	25	65	15	23 s
T7-phoA-22898-22957-R	GTTTAGAGGCCCCAAGGGGTTAACTAGTTATTTCAGCCCCAGAGCGGCTTTCATGGTGTA
TAA-RBS-F-2	CTAACGAAATTAATACGACTCACTATAGGGAGACCACAACGGTTTCCCTCTAGAAATAAT		The RBS-phoa-F-1/T7-phoA-22898-22957-R ramplification product	1473	KAPA HiFi Hot Start Ready Mix	25	65	15	23 s
T7-phoA-22898-22957-R	GTTTAGAGGCCCCAAGGGGTTAACTAGTTATTTCAGCCCCAGAGCGGCTTTCATGGTGTA
T7-TAA-F-3	TCCGTCGACAAGCTTGCGGCCGCACTCGAGTTAAGTAACTAACGAAATTAATACGACTCA		The TAA-RBS-F-2/ T7-phoA-22898-22957-R ramplification product	1511	KAPA HiFi Hot Start Ready Mix	25	65	15	23 s
T7-phoA-22898-22957-R	GTTTAGAGGCCCCAAGGGGTTAACTAGTTATTTCAGCCCCAGAGCGGCTTTCATGGTGTA
pRS415-R-1-30-F	TATAACGTTTTTGAACACACATGAACAAGGTCTCACAGTGTACGGACCTAAAGTTCCCCC	For T7-phoA Primer pairs: pRS415-R-1-30-F and T7-9971-10000-R T7-9960-9989-F and T7-19930-19959-R T7-19920-19949-F and T7-21508-21536-nluc-R T7-TAA-F-3 and T7-nluc-22119-22178-R T7-nluc-22119-22178-F and T7-29191-29220-R T7-29181-29210-F and pRS415-F-37896-37925-R	T7 phage genome	10000	KAPA HiFi Hot Start Ready Mix	25	65	15	5 min
T7-9971-10000-R	TGACTTACCCATACCGGAACCGGAAGTGAC
T7-9960-9989-F	AAGTCATTATGGTCACTTCCGGTTCCGGTA		T7 phage genome	10000	KAPA HiFi Hot Start Ready Mix	25	65	15	5 min
T7-19930-19959-R	CGAGTCAATGAAAGCCTTCGTGTAGCCAAT
T7-19920-19949-F	GCTGGCTGAAATTGGCTACACGAAGGCTTT		T7 phage genome	1648	KAPA HiFi Hot Start Ready Mix	25	65	15	30 s
T7-21508-21536-nluc-R	TGAGTCGTATTAATTTCGTTAGTTACTTAACTCGAGTGCGGCCGCAAGCTTGTCGACGGA
T7-TAA-F-3	TCCGTCGACAAGCTTGCGGCCGCACTCGAGTTAAGTAACTAACGAAATTAATACGACTCA		The TAA-RBS-F-2/ T7-nluc-22119-22178-R ramplification product	671	KAPA HiFi Hot Start Ready Mix	25	65	15	15 s
T7-nluc-22119-22178-R	GTTTAGAGGCCCCAAGGGGTTAACTAGTTAAGCCAGGATACGTTCGCACAGACGCCAACC
T7-nluc-22119-22178-F	GGTTGGCGTCTGTGCGAACGTATCCTGGCTTAACTAGTTAACCCCTTGGGGCCTCTAAAC		T7 phage genome	7102	KAPA HiFi Hot Start Ready Mix	25	65	15	3 min 30 s
T7-29191-29220-R	GTCTCCCAAAAGTCCTTGGCGAATGGTTTC
T7-29181-29210-F	AGGCTACGGCGAAACCATTCGCCAAGGACT		T7 phage genome	8775	KAPA HiFi Hot Start Ready Mix	25	65	15	4 min 20 s
pRS415-F-37896-37925-R	ACATTCAAATATGTATCCGCTCATGAGACAAGGGACACAGAGAGACACTCAAGGTAACAC
RBS-nluc-F-1	CCCTCTAGAAATAATTTTGTTTAACTTTAAGAAGGAGATATACATATGGTTTTCACCCTG	For PCR product of T7-TAA-RBS-nluc	pUC19-nluc	516	KAPA HiFi Hot Start Ready Mix	25	65	15	15 s
T7-nluc-22119-22178-R	GTTTAGAGGCCCCAAGGGGTTAACTAGTTAAGCCAGGATACGTTCGCACAGACGCCAACC
TAA-RBS-F-2	CTAACGAAATTAATACGACTCACTATAGGGAGACCACAACGGTTTCCCTCTAGAAATAAT		The RBS-nluc-F-1/T7-nluc-22119-22178-R ramplification product	633	KAPA HiFi Hot Start Ready Mix	25	65	15	15 s
T7-nluc-22119-22178-R	GTTTAGAGGCCCCAAGGGGTTAACTAGTTAAGCCAGGATACGTTCGCACAGACGCCAACC
T7-TAA-F-3	TCCGTCGACAAGCTTGCGGCCGCACTCGAGTTAAGTAACTAACGAAATTAATACGACTCA		The TAA-RBS-F-2/ T7-nluc-22119-22178-R ramplification product	671	KAPA HiFi Hot Start Ready Mix	25	65	15	15 s
T7-nluc-22119-22178-R	GTTTAGAGGCCCCAAGGGGTTAACTAGTTAAGCCAGGATACGTTCGCACAGACGCCAACC
T7-F	GAAGGGTTCTATCCGCAACGTTATGGGCTT	For amplification of phoa/nluc	T7 phage genome	2242/1402	KAPA HiFi Hot Start Ready Mix	25	65	15	1 min 6 s/45 s
T7-R	GCGGTCTGATTGACTCGTTCGGTCATACAC

## Sheet: Supplemental Data 2
Supplementary table 2 Antibiotic Resistance Profile of E.coli 65
	Interpretive Criteria for Inhibition Zone Diameter (mm)
Antibiotic	S (Sensitive)	I (Intermediate)	R (Resistant)	Inhibition zone diameter (mm)
Carbenicillin	≥23	20-22	20-22	0
Minocycline	≥19	15-18	15-18	11
Doxycycline	≥16	13-15	13-15	12
Tetracycline	≥19	15-18	15-18	15
Neomycin	≥17	13-16	13-16	10
Kanamycin	≥18	14-17	14-17	12
Gentamicin	≥19	13-14	13-14	0
Amikacin	≥20	15-16	15-16	11
Cefoperazone	≥21	16-20	16-20	0
Ceftriaxone	≥22	20-22	20-22	0
Ceftazidime	≥23	18-20	18-20	13
Erythromycin	≥24	14-22	14-22	0
Cefazolin	≥26	15-17	15-17	0
Piperacillin	≥28	18-20	18-20	0
Ampicillin	≥30	12-14	12-14	0
Oxacillin	≥31	18-20	18-20	0
Penicillin	≥32	18-20	18-20	0
Meropenem	≥33	14-15	14-15	22
Imipenem	≥34	14-15	14-15	20
Ciprofloxacin	≥35	16-20	16-20	12
Cephalexin	≥18	15-17	≤14	0
Piperacillin	≥21	18-20	≤17	0
Cefamezin	≥18	15-17	≤14	0
Cefradine	≥18	15-17	≤14	0

## Sheet: Supplemental Data 3
Supplementary table 3 Primers used for RT-qPCR in this study
Gene name	Primers (5'-3')
TNF-α-F	CACAAAGGCTGCCATTCACT
TNF-α-R	GATTGATGGTGTGGCTCAGGT
IL-6-F	AGACCGCTGCCTGTCTAAAA
IL-6-R	TTTGATGTCGTTCACCAGGA
IL-1β-F	TGGACTTCGCAGCACAAAATG
IL-1β-R	GTTCACTTCACGCTCTTGGATG
